# Supplementary material for: Histone methyltransferase SET8 is regulated by miR-192/215 and induces oncogene-induced senescence via p53-dependent DNA damage in human gastric carcinoma cells
Source: Cell Death Dis. 2020 Oct 30;11(10):937. doi: 10.1038/s41419-020-03130-4 (PMC7599338; doi:10.1038/s41419-020-03130-4)
Supplement: Supplementary file 8 — Supplementary Table 1 [file 41419_2020_3130_MOESM8_ESM.xlsx]

## Sheet: Sheet1
	Supplementary Table 1. SET8 Primers and siRNA Sequences
	Gene	Sequence
	Sequences of QPCR
	SET8-F	5'-ACTTACGGATTTCTACCCTGTC-3'
	SET8-R	5'-CGATGAGGTCAATCTTCATTCC-3'
	IL-1a-F	5'-CCGTGAGTTTCCCAGAAGAA-3'
	IL-1a-R	5'-ACTGCCCAAGATGAAGACCA-3'
	IL-1β-F	5'-GAGCTCGCCAGTGAAATGAT-3'
	IL-1β-R	5'-GGAGATTCGTAGCTGGATGC-3’
	IL-6-F	5'-CATTTGTGGTTGGGTCAGG-3’
	IL-6-R	5'-AGTGAGGAACAAGCCAGAGC-3’
	IL-8-F	5'-CAAGAGCCAGGAAGAAACCA-3’
	IL-8-R	5'-AGCACTCCTTGGCAAAACTG-3’
	p21-F	5'-GGCAGACCAGCATGACAGATT-3’
	p21-R	5'-GCGGATTAGGGCTTCCTCTT-3’
	p53-F	5'-GAGCGTGCTTTCCACGAC-3’
	p53-R	5'-GCTCGACGCTAGGATCTGAC-3'
	Gapdh-F	5'-AGCCTCAAGATCATCAGCAA-3'
	Gapdh-R	5'-CCATCACGCCACAGTTTCC-3'
	Sequences of siRNA
	SET8-siRNA1-F	5'-GGAUGCAACUAGAGAGACA DTDT-3'
	SET8-siRNA1-R	3'-DTDT CCUACGUUGAUCUCUCUGU-5'
	SET8-siRNA2-F	5'-CAGCAAGGCUUCCAUUGAA DTDT-3'
	SET8-siRNA2-R	3'-DTDT GUCGUUCCGAAGGUAACUU-5'
	SET8-siRNA3-F	5'-CCACCCUCAUCUUGUGAUU DTDT-3'
	SET8-siRNA3-R	3'-DTDT GGUGGGAGUAGAACACUAA-5'
