# Supplementary material for: Histone methyltransferase SET8 is regulated by miR-192/215 and induces oncogene-induced senescence via p53-dependent DNA damage in human gastric carcinoma cells
Source: Cell Death Dis. 2020 Oct 30;11(10):937. doi: 10.1038/s41419-020-03130-4 (PMC7599338; doi:10.1038/s41419-020-03130-4)
Supplement: Supplementary file 9 — Supplementary Table 2 [file 41419_2020_3130_MOESM9_ESM.xlsx]

## Sheet: Sheet1
	Supplementary Table 2. Target Genes Screened by Microarray
		Fold change and Regulation				Annotation
	Cells	Fold change (192inh )	Fold change (215inh)	Regulation	Genbank	GeneSymbol
	BGC823	2.33251	2.28148	up	NM_022662	ANAPC1
	BGC823	2.37	2.35	up	NR_027046	LOC145474
	BGC823	2.27057	2.05591	up	NM_001002876	CENPM
	BGC823	2.09607	2.41878	up	NM_003980	MAP7
	BGC823	2.25136	2.50909	up	NM_001688	ATP5F1
	BGC823	3.18	2.77	up	NM_001402	EEF1A1
	BGC823	5.08433	2.19879	up	NM_032377	ELOF1
	BGC823	3.48	3.18	up	NM_003618	MAP4K3
	BGC823	2.03632	2.21	up	NM_020382	SET8
	Cells	192mim	215mim
	HFE145	2.44	2.41	down	NM_001134462	NOTO
	HFE145	3.55	4.93	down	NM_174942	GAS2L3
	HFE145	2.82032	3.15497	down	NM_004723	ARHGEF2
	HFE145	4.51945	3.68438	down	NM_002978	SCNN1D
	HFE145	2.02	3.23	down	NM_016395	PTPLAD1
	HFE145	2.06009	2.07104	down	XM_001719253	FLJ22184
	HFE145	2.30339	2.1412	down	NM_007144	PCGF2
	HFE145	3.55	4.93	down	NM_174942	GAS2L3
	HFE146	2.24095	3.09825	down	NM_020382	SET8
	Abbreviations:192:miR-192;215:miR-215;inh:inhibitor;mim:mimic.
